# Supplementary material for: Model Adaptation and Validation for Estimating Methane and Ammonia Emissions from Fattening Pig Houses: Effect of Manure Management System
Source: Animals (Basel). 2024 Mar 20;14(6):964. doi: 10.3390/ani14060964 (PMC10967431; doi:10.3390/ani14060964)
Supplement: Supplementary file 1 [file animals-14-00964-s001.zip]

Archive with 1 entries (1 files):
- animals-2825217-supplementary.pdf
